# Supplementary material for: Selection Criteria and Treatment Outcome for Advanced Non-Small Cell Lung Cancer (NSCLC) Patients Unfit for Platinum-Based First-Line Therapy: Results of the MOON-OSS Observational Trial
Source: Cancers (Basel). 2022 Dec 9;14(24):6074. doi: 10.3390/cancers14246074 (PMC9776592; doi:10.3390/cancers14246074)
Supplement: Supplementary file 1 [file cancers-14-06074-s001.zip]

Archive with 1 entries (1 files):
- cancers-2092290-supplementary.pdf
